# Supplementary material for: Protein disorder in plants: a view from the chloroplast
Source: BMC Plant Biol. 2012 Sep 13;12:165. doi: 10.1186/1471-2229-12-165 (PMC3460767; doi:10.1186/1471-2229-12-165)
Supplement: Additional file 2 — Table S2.Statistical comparison of disorder content using Chi square tests (A) and Student's t tests (B). [file 1471-2229-12-165-S2.ods]

## Sheet: chisq
Table S2A. Statistical comparison of disorder content using Chi square tests.
		chloroplast L>=30			mitochondria L>=30			nuclear L>=30				expected values
		total	%dis	disordered	total	%dis	disordered	total	%dis	disordered		cp	mt	nucl		chi(cp)	chi(mt)	chi(nucl)
Vascular plants												7.4	17.5	47.74
Eudicots/Rosids/Brassicales
Arabidopsis thaliana		87	9.19	8	117	19.49	23	22,175	52.65	11675
Carica papaya		84	7.06	6				22,067	43.73	9650
Eudicots/Rosids/Fabales
Glycine max		82	6.02	5				28,530	53.28	15201
Eudicots/Rosids/Malpighiales
Populus trichocarpa		100	10.89	11				38,835	40.21	15616
Eudicots/Rosids/Vitales
Vitis vinifera		86	4.6	4	74	14.67	11	30,534	40.11	12247
Monocots
Oryza sativa		108	7.41	8	53	18.52	10	38,227	49.35	18865
Sorghum bicolor		84	7.06	6	32	12.12	4	32,219	50.79	16364
Zea mays		99	6.31	6	164	17.57	29	22,271	56.17	12510
Bryophyta												5.81	6.98	38.23		0.43	15.86	2.37
Physcomitrella_patens		85	5.81	5	42	6.98	3	34,271	38.23	13102
Chlorophyta												7.03	6.38	49.47		0.02	19.36	0.06
Chlamydomonas reindhardtii		69	12.86	9	14	6.67	1	13,201	45.42	5996
Micromonas sp RCC299		56	1.75	1	38	10.25	4	8,989	52.91	4756
Ostreococcus tauri		60	4.92	3	42	2.32	1	7,396	52.52	3884

## Sheet: tStudent
Table S2B. Statistical comparison of disorder content using Student's t tests.
		chloroplast L>=30			mitochondria L>=30			nuclear L>=30				t-Student
		total	%dis	disordered	total	%dis	disordered	total	%dis	disordered
Vascular plants
Eudicots/Rosids/Brassicales
Arabidopsis thaliana		87	9.19	8	117	19.49	23	22,175	52.65	11675
Carica papaya		84	7.06	6				22,067	43.73	9650
Eudicots/Rosids/Fabales
Glycine max		82	6.02	5				28,530	53.28	15201
Eudicots/Rosids/Malpighiales
Populus trichocarpa		100	10.89	11				38,835	40.21	15616
Eudicots/Rosids/Vitales
Vitis vinifera		86	4.6	4	74	14.67	11	30,534	40.11	12247
Monocots
Oryza sativa		108	7.41	8	53	18.52	10	38,227	49.35	18865
Sorghum bicolor		84	7.06	6	32	12.12	4	32,219	50.79	16364
Zea mays		99	6.31	6	164	17.57	29	22,271	56.17	12510
Bryophyta												n.d.
Physcomitrella_patens		85	5.81	5	42	6.98	3	34,271	38.23	13102
Chlorophyta
Chlamydomonas reindhardtii		69	12.86	9	14	6.67	1	13,201	45.42	5996		0.28
Micromonas sp RCC299		56	1.75	1	38	10.25	4	8,989	52.91	4756
Ostreococcus tauri		60	4.92	3	42	2.32	1	7,396	52.52	3884
